# Supplementary material for: Third Harmonic Generation in Thin NbOI2 and TaOI2
Source: Nanomaterials (Basel). 2024 Feb 23;14(5):412. doi: 10.3390/nano14050412 (PMC10934621; doi:10.3390/nano14050412)
Supplement: Supplementary file 1 [file nanomaterials-14-00412-s001.zip]

Archive with 1 entries (1 files):
- nanomaterials-2875609-supplementary-done.pdf
